# Supplementary material for: Peptide translocation across MOMP, the major outer membrane channel from Campylobacter jejuni
Source: Biochem Biophys Rep. 2017 Jun 23;11:79–83. doi: 10.1016/j.bbrep.2017.06.007 (PMC5614690; doi:10.1016/j.bbrep.2017.06.007)
Supplement: Supplementary file 1 — Supplementary material [file mmc1.zip]

Archive with 6 entries (5 files):
- mmc1/
- mmc1/Aliouane_coi_disclosure.pdf
- mmc1/Bolla_coi_disclosure.pdf
- mmc1/Dhanasekar_coi_disclosure.pdf
- mmc1/Pags_coi_disclosure.pdf
- mmc1/Winterhalter_coi_disclosure.pdf
